# Supplementary material for: Virological investigation and comparative genomic analysis of elephant endotheliotropic herpesvirus 1B infection in an Australian captive herd of Asian elephants (Elephas maximus)
Source: PLoS One. 2026 May 29;21(5):e0345964. doi: 10.1371/journal.pone.0345964 (PMC13221008; doi:10.1371/journal.pone.0345964)
Supplement: S1 Table — There were no clinical samples available from Elephants 8–10 as they were in training for voluntary sample collection. (XLSX) [file pone.0345964.s001.xlsx]

## Sheet: Table 1-Elephant demographics
Elephant ID	Sex	Age (at time of clinical event)	Note
Elephant 1	F	50Y
Elephant 2	F	22Y
Elephant 3	F	23Y
Elephant 4	F	30Y
Elephant 5	F	13Y
Elephant 6	M	14Y
Elephant 7	M	9Y
Elephant 8*	F	8M	Not sampled during study period
Elephant 9*	M	8M	Not sampled during study period
Elephant 10*	F	6M	Not sampled during study period
