# Supplementary material for: Virological investigation and comparative genomic analysis of elephant endotheliotropic herpesvirus 1B infection in an Australian captive herd of Asian elephants (Elephas maximus)
Source: PLoS One. 2026 May 29;21(5):e0345964. doi: 10.1371/journal.pone.0345964 (PMC13221008; doi:10.1371/journal.pone.0345964)
Supplement: S2 Table — Disambiguation of gene names is provided to clarify the two different naming conventions, as well as information regarding position within genome, proposed genome function (as defined by genomes used for annotation transfer), and identity between EEHV1B_AUP_01_2023 and EEHV1B reference genomes and closest match EEHV1A genome. (XLSX) [file pone.0345964.s002.xlsx]

## Sheet: Table 2-EEHV1 ORF list
EEHV1 ORF list
Number	Gene locus (Ling et al., 2013 nomenclature)	Wilkie nomenclature	Alternative nomenclature	Region	Chimeric domain	Nucleotide start	Nucleotide end	Length	Direction	ORF group	Predicted protein function	Product	AUP_01 to EEHV1B Emelia identity (nt)	AUP_01 to EEHV1A identity (nt)	EEHV1A Sequence ID (best match)	EEHV1A Genbank Reference	Annotation derived from	Transferred Annotation
1	E1	EE49		L1		452	1900	1449	forward	7TM Family	7TM Family	membrane protein EE49	0.958	0.9648	NAP23	KC618527	KC462164	type 3 membrane protein; 8 transmembrane domains; 7TM family;
2	E2	EE48		L1		2293	3159	867	forward	7TM Family	7TM Family	membrane protein EE48	0.9758	0.9872	NAP23	KC618527	KC462164	type 3 membrane protein; 7 transmembrane domains; 7TM family;
3	E3	EE47		L1		3404	4351	948	forward	vGPCR	vGPCR6	G protein-coupled receptor 6	0.798	1	NAP31	MG893042	MN366290 EEHV1A	vGPCR6; type 3 membrane protein; 7x TMs; related toretinoic acid induced protein 3, orphan G-protein coupled receptor family C-5-A; subtype variable region between TM5and TM6, not closely correlated with core segment 1A/1B chimeric subtype designations; E6 fam; novel herpesvirus protein;
4	E4	EE46		L1		4458	5784	1327	forward	Other ORF	Protein glycosylation	beta-1,3-galactosyl-O-glycosyl-glycoprotein beta-1,6-N-acetylglucosaminyltransferase	0.9774	0.9849	EP55	OR543011	KC462164	contains potential transmembrane domain; involved in protein glycosylation;
5	E5	EE45		L1		6153	7061	909	forward	vGPCR	vGPCR5	G protein-coupled receptor 5	0.9318	0.9901	NAP17	MF579025	KC462164	type 3 membrane protein; 7 transmembrane domains; similar to GPCRs; 7TM family;
6	E6	EE43		L1		7826	8590	765	reverse	7TM Family	7TM Family	membrane protein EE43	0.9922	0.9908	EP22	KC462165	KC462164	type 3 membrane protein; 7 transmembrane domains; 7TM family;
7	E7A			L1		8710	8929	220	reverse	Signalling	vCXCL	putative alpha chemokine ligand	0.898	0.9864	IP164	MN366293	MN366293 EEHV1A	vCXCL2; 8x cys; overlaps E7 C-term; absent in EEHV4and EEHV5; novel herpesvirus protein;
8	E7	EE42		L1		8865	9581	717	reverse	7TM Family	7TM Family	membrane protein EE42	0.9805	0.9874	E02	ON868366	KC462164	type 3 membrane protein; 7 transmembrane domains; 7TM family;
9	E8	EE41		L1		9885	10703	819	reverse	7TM Family	7TM Family	membrane protein EE41	0.9805	0.9927	IP165	MN366292	KC462164	type 3 membrane protein; 7 transmembrane domains; 7TM family;
10	E9			L1		10859	11779	921	reverse	7TM Family	7TM Family	protein E9	0.978	0.9924	EP55	OR543011	MN366293 EEHV1A	membrane; multiple TMs; E6 fam; novel herpesvirus protein;
11	E10	EE39		L1		11974	12807	834	reverse	7TM Family	7TM Family	membrane protein EE39	0.9868	0.9952	IP91	MN366290	KC462164	type 3 membrane protein; 7 transmembrane domains; 7TM family;
12	E11	EE38		L1		13229	13969	741	reverse	7TM Family	7TM Family	membrane protein EE38	0.9892	0.9973	IP164	MN366293	KC462164	type 3 membrane protein; 7 transmembrane domains; 7TM family;
13	E12	EE37		L1		14242	14928	687	reverse	7TM Family	7TM Family	membrane protein EE37	0.9956	1	IP164	MN366293	KC462164	type 3 membrane protein; 7 transmembrane domains; 7TM family;
14	E13	EE36		L1		15194	15985	792	reverse	7TM Family	7TM Family	membrane protein EE36	0.9949	0.9975	E08	ON868367	KC462164	type 3 membrane protein; 7 transmembrane domains; 7TM family;
15	E14	EE35		L1		16225	16977	753	reverse	7TM Family	7TM Family	membrane protein EE35	0.992	0.9973	E02	ON868366	KC462164	type 3 membrane protein; 7 transmembrane domains; 7TM family;
16	E15	EE34		L1		17108	18157	1050	reverse	7TM Family	7TM Family	membrane protein EE34	0.9914	0.9962	E02	ON868366	KC462164	type 3 membrane protein; 7 transmembrane domains; similar to GPCRs; 7TM family;
17	E16	EE33		L1		18495	19226	732	reverse	7TM Family	7TM Family	membrane protein EE33	0.9973	0.9986	EP22	KC462165	KC462164	type 3 membrane protein; 7 transmembrane domains; 7TM family;
18	E16C	EE32A		L1		19556	19786	231	reverse	Other/Novel ORF		protein EE32A	0.987	0.9957	EP22	KC462165	KC462164	contains potential transmembrane domain;
19	E16A			L1		19967	20401	201	reverse	Other/Novel ORF		protein E16A	1	0.9915	E02	ON868366	MN366290 EEHV1A	E16ex1a, ex2a; conserved in EEHV1A and EEHV1B strains, but absent in EEHV3, EEHV4 and EEHV5; novel herpesvirus protein;
20	E17	EE32		L1		21269	22078	735	forward	EE20 family		protein EE32	0.9972	0.9974	EP55	OR543011	KC462164	contains potential transmembrane domain; EE20 family;
21	E18	EE31		L2		22035	22793	759	forward	7TM Family	7TM Family	membrane protein EE31	0.9934	0.9881	IP06	MW015025	KC462164	type 3 membrane protein; 7 transmembrane domains; 7TM family;
22	E18B	EE30A		L2		23535	23762	228	reverse	Other ORF	Other/Novel ORF	protein EE30A	0.9781	0.9825	IP164	MN366293	KC462164
23	E18A	EE30		L2		23823	24143	321	forward	Other ORF	Other/Novel ORF	protein EE30	0.9907	0.9907	EP22	KC462165	KC462164
24	E19	EE29	ORF-F	L2		24694	26178	1485	forward	DURP family	Other/Novel ORF	protein EE29	0.996	0.9939	Kanja_AZ_2019	MN067515	KC462164	DURP family;
25	E20	EE28		L2		26585	27349	765	reverse	7TM Family	7TM Family	membrane protein EE28	0.9987	0.9987	E02	ON868366	KC462164	type 3 membrane protein; 7 transmembrane domains; similar to GPCRs; 7TM family;
26	E20A	EE27		L2		27776	28090	315	forward	Other ORF	Other/Novel ORF	protein EE27	1	1	E02	ON868366	KC462164
27	E21	EE26		L2		28315	29202	888	reverse	7TM Family	7TM Family	membrane protein EE26	0.953	0.9921	IP91	MN366290	KC462164	type 3 membrane protein; 7 transmembrane domains; similar to GPCRs; 7TM family;
28	E22	EE25		L2		29917	30501	360	forward	Other ORF	Other/Novel ORF	protein E22	0.992	1	E02	ON868366	MN366293 EEHV1A	E22ex1A, ex2; signal; 2x TMs; not strain or subtypevariable; novel herpesvirus protein;
29	E22A	EE24		L2		30669	30893	225	forward	Other ORF	Other/Novel ORF	protein EE24	0.9467	0.9911	E02	ON868366	KC462164	contains potential transmembrane domain;
30	E23	EE23		L2		31016	32954	998	reverse	vOx-2	vOx2	vOX2-4ex2A, ex5	0.771	0.9953	EP55	OR543011	OR543011 EEHV1A (reversed)	vOX2-4ex2A, ex5; signal; 12x NXS/T; acidic tail; secreted glycoprotein; shares ex1 and ex2 in common with vOX2-2; shares ex5 in common with vOX2-3; immunoglobulin family; highly variable; highly diverged from vOX2-1 (E54) and Loxodonta, Elephas, Mammuthus versions; novel herpesvirus protein
31	E25	EE22		L2		31876	32954	1004	reverse	vOx-2	vOx2	glycoprotein vOX2-2	0.782	0.9953	EP55	OR543011	OR543011 EEHV1A (reversed)	vOX2-2ex2A, ex3; 12x NXS/T; C-terminal anchor TM; shares unusual variant of ex2A in common with vOX2-4; Type 1 membrane glycoprotein; immunoglobulin family; highly variable; highly diverged from vOX2-1 (E54), vOX2-3 (E24) and Loxodonta, Elephas, Mammuthus versions; novel herpesvirus protein
32	E26	EE21		L2		33166	33987	822	reverse	7TM Family	7TM Family	membrane protein EE21	0.983	0.9951	NAP18	MG958682	KC462164	type 3 membrane protein; 7 transmembrane domains; similar to GPCRs; 7TM family;
33	E27	EE20		L2		34960	35851	708	forward	EE20 family		membrane protein EE20	0.9935	1	EP22	KC462165	KC462164	type 1 membrane protein; EE20 family;
34	E28	EE19		L2		36112	36834	723	forward	7TM Family	7TM Family	membrane protein EE19	0.9986	1	IP06	MW015025	KC462164	type 3 membrane protein; 7 transmembrane domains; 7TM family;
35	E29	EE18		L2		37156	37842	687	forward	7TM Family	7TM Family	membrane protein EE18	0.9811	0.9825	EP55	OR543011	KC462164	type 3 membrane protein; 7 transmembrane domains; 7TM family;
36	E30	EE17		L2		37886	38320	366	reverse	Other ORF	Signalling peptide	protein EE17	0.9836	0.639	IP164	MN366293	KC462164	contains signal peptide;
37	E31	EE16		L2		38381	39078	627	reverse	Other ORF	Signalling peptide	protein EE16	0.9609	0.687	IP164	MN366293	KC462164	contains signal peptide;
38	E31A	EE15		L2		39249	39755	507	reverse	Other ORF	Membrane protein	protein EE15	1	0.9546	Kanja_AZ_2019	MN067515	KC462164	contains potential transmembrane domain;
39	E31B			L2		39604	40581	726	reverse	Other ORF	Other/Novel ORF	protein E31B	0.999	0.9975	EP22	KC462165	MN366290 EEHV1A	E31Bex1, ex2, ex3; signal; 3x NXS/T; novel herpesvirus protein;
40	EE14			L2		39924	40346	423	reverse	Other ORF	Other/Novel ORF	protein EE14	0.9976	0.9953	EP22	KC462165	KC462164	Almost complete overlap with E31B exon 2
41	E32	EE13		L3		40478	42889	2412	reverse	Other ORF	US22-like	protein EE13	0.9942	0.9913	IP06	MW015025	KC462164	contains US22 domain;
42	E33			L3		42728	43084	357	forward	Other ORF	Signalling peptide	protein E33	0.945	1	Kanja_AZ_2019	MN067515	MN366293 EEHV1A	150-bp overlap with N-terminus of E32; signal; 6x Cys; putative secreted cytokine; novel herpesvirus protein; conserved in EEHV1A strains, but fragmented in EEHV1B(Emelia) and not present in EEHV3, EEHV4 and EEHV5;
43	E33A	EE12		L3		43490	43726	237	forward	Other ORF		protein EE12	0.9873	0.9456	IP91	MN366290	KC462164	contains potential transmembrane domain;
44	U14			L3		43801	45552	1752	reverse	Beta ORF	Tegument	tegument protein UL35	0.9983	0.9377	EP22	KC462165	KC462164
45	U13.5		UL34	L3		45642	46655	1014	reverse	Beta ORF		protein UL34	0.9921	0.9951	E02	ON868366	KC462164	involved in gene regulation;
46	U12			L3		46721	48784	1833	reverse	Beta ORF	Membrane protein	envelope glycoprotein UL33	0.9924	0.9983	IP164	MN366293	KC462164	type 3 membrane protein; 7 transmembrane domains; similar to GPCRs; putative chemokine receptor; involved in intracellular signalling;
47	E34		U11, ORF-C	L3		49117	54764	5648	forward	Beta ORF	Tegument	tegument protein pp150	0.9331	0.9843	E02	ON868366	KC462164	major tegument protein; binds to capsids;
48	U4			L3		54639	56201	1563	forward	U4 Family		protein UL27	0.9987	1	EP22	KC462165	KC462164	U4 family;
49	U4.5		ORF-B	L3		56350	58095	1746	forward	U4 Family		protein EE11	0.9966	0.9971	IP91	MN366290	KC462164	U4 family;
50	E35	EE10	ORF-A	L3		58454	60253	1800	forward	Other ORF		protein EE10	0.9889	0.9989	IP143	MN366294	KC462164
51	U44			C1		60895	61860	966	reverse	Core ORF	Tegument	tegument protein UL51	0.999	1	EP22	KC462165	KC462164	involved in virion morphogenesis;
52	U43			C1		61859	64786	2928	forward	Core ORF	HEL	helicase-primase primase subunit	0.9962	0.9979	IP06	MW015025	KC462164	involved in DNA replication;
53	U42			C1		64898	67467	2418	forward	Core ORF	MTA	multifunctional expression regulator	0.9983	0.9952	IP164	MN366293	KC462164	RNA-binding protein; shuttles between nucleus and cytoplasm; inhibits pre-mRNA splicing; exports virus mRNA from nucleus; exerts most effects post-transcriptionally; involved in gene regulation; involved in RNA metabolism and transport;
54	U41			C1		68016	71447	3432	forward	Core ORF	MDBP	single-stranded DNA-binding protein	0.9942	0.9983	EP55	OR543011	KC462164	contains zinc-finger; involved in DNA replication; possibly involved in gene regulation;
55	U40			C1		71504	73582	2079	forward	Core ORF	TER2	DNA packaging terminase subunit 2	0.9899	0.9918	E02	ON868366	KC462164	involved in DNA encapsidation;
56	U39			C1	CD-I	73560	76061	2502	forward	Core ORF	gB	envelope glycoprotein B	0.9996	0.7952	NAP39	JF692764	KC462164	type 1 membrane protein; possible membrane fusogen; binds cell surface heparan sulphate; involved in cell entry; involved in cell-to-cell spread;
57	U38			C1	CD-I	76094	79219	3126	forward	Core ORF	POL	DNA polymerase catalytic subunit	0.9968	0.9532	NAP20	JF692751	KC462164	involved in DNA replication;
58	U37			C1		79267	80031	765	reverse	Core ORF		nuclear egress lamina protein	1	0.9922	NAP23	KC618527	KC462164	interacts with nuclear egress membrane protein; involved in nuclear egress;
59	U36			C1		80024	81388	1365	reverse	Core ORF		DNA packaging protein UL32	1	0.9971	E02	ON868366	KC462164	involved in DNA encapsidation; possibly involved in capsid transport;
60	U35			C1		81522	81809	288	forward	Core ORF		DNA packaging protein UL33	1	1	E02	ON868366	KC462164	interacts with DNA packaging terminase subunit 2; involved in DNA encapsidation;
61	U34			C1		81836	82666	831	forward	Core ORF	DOC	nuclear egress membrane protein	1	0.9988	EP22	KC462165	KC462164	type 2 membrane protein; interacts with nuclear egress lamina protein; involved in nuclear egress;
62	U33			C1		82699	84306	1608	forward	Betagamma ORF	Cys-rich	protein UL49	1	0.9944	Kanja_AZ_2019	MN067515	KC462164
63	U32			C1		84203	84469	267	forward	Core ORF	SCP	small capsid protein	1	0.9625	IP91	MN366290	KC462164	located externally on capsid hexons; involved in capsid morphogenesis; possibly involved in capsid transport;
64	U31			C1		84481	91191	6711	reverse	Core ORF	TEG-L	large tegument protein	0.9996	0.9683	Kanja_AZ_2019	MN067515	KC462164	complexed with tegument protein UL37; ubiquitin-specific protease (N-terminal region); involved in capsid transport;
65	U30			C1		91423	95976	4554	reverse	Core ORF	TEG-S	tegument protein UL37	0.9991	0.9802	E08	ON868367	KC462164	complexed with large tegument protein; involved in virion morphogenesis;
66	U29			C1		95966	96853	888	forward	Core ORF	TRII	capsid triplex subunit 1	1	0.991	IP06	MW015025	KC462164	complexed 1:2 with capsid triplex subunit 2 to connect capsid hexons and pentons; involved in capsid morphogenesis;
67	U28			C1		96900	99302	2403	forward	Core ORF	RRA	ribonucleotide reductase subunit 1	0.9913	0.9883	IP06	MW015025	KC462164	involved in nucleotide metabolism;
68	U27.5	EE9	ORF-H	C1		99346	100251	906	forward	Core ORF	RRB	ribonucleotide reductase subunit 2	0.9978	0.9901	EP55	OR543011	KC462164	involved in nucleotide metabolism;
69	U27		ORF-I	C1		100497	101723	1227	forward	Core ORF	PPF	DNA polymerase processivity subunit	0.9976	0.9813	E08	ON868367	KC462164	dsDNA-binding protein; involved in DNA replication;
70	E35A	EE8	ORF-J	C2	CD-II	101807	102262	456	forward	Other ORF		protein EE8	0.9912	0.711	EP22	KC462165	KC462164	contains potential transmembrane domain;
71	U46			C2	CD-II	102249	102530	282	forward	Core ORF	gN	envelope glycoprotein N	1	0.716	IP143	MN366294	KC462164	type 1 membrane protein; complexed with envelope glycoprotein M; involved in virion morphogenesis; involved in membrane fusion;
72	U47		ORF-D	C2	CD-II	102579	103220	642	reverse	Core ORF	gO	envelope glycoprotein O	0.9984	0.638	IP91	MN366290	KC462164	contains signal peptide; associated with envelope glycoprotein H and envelope glycoprotein L; involved in virion morphogenesis;
73	U48			C2	CD-II	103199	105412	2214	reverse	Core ORF	gH	envelope glycoprotein H	0.9982	0.689	IP91	MN366290	KC462164	type 1 membrane protein; possible membrane fusogen; complexed with envelope glycoprotein L; involved in cell entry; involved in cell-to-cell spread;
74	U48.5		ORF-E	C2	CD-II	105348	106418	1071	reverse	Core ORF	TK	thymidine kinase	0.9963	0.8781	NAP39	KM458128	KC462164	involved in nucleotide metabolism;
75	U49			C2		106417	107115	699	forward	Core ORF		nuclear protein UL24	1	0.9657	NAP11	HM568513	KC462164
76	U50			C2		106934	108673	1740	forward	Core ORF	PAC2	DNA packaging tegument protein UL25	0.9977	0.9799	NAP23	KC618527	KC462164	located on capsid near vertices; possibly stabilizes the capsid and retains the genome; involved in DNA encapsidation;
77	U51			C2		108680	109822	1143	forward	Beta ORF	vGPCR	envelope protein UL78	0.9921	0.9694	EP55	OR543011	KC462164	type 3 membrane protein; 7 transmembrane domains; similar to GPCRs; putative chemokine receptor; possibly involved in intracellular signalling;
78	U52			C2		109931	110698	768	reverse	Betagamma ORF		protein UL79	0.9987	0.9909	NAP18	HM568525	KC462164	promotes accumulation of late transcripts;
79	U53			C2		110697	112262	1566	forward	Core ORF		capsid maturation protease	0.9955	0.9909	NAP18	HM568525	KC462164	serine protease (N-terminal region); minor scaffold protein (remainder of protein, clipped near C terminus); involved in capsid morphogenesis;
80	U53.5			C2		111465	112262	798	forward	Core ORF	SCA/PRO	capsid scaffold protein	0.9975	0.99	NAP19	HM568525	KC462164	clipped near C terminus; involved in capsid morphogenesis;
81	U54			C2		112368	113810	1443	reverse	DURP family		protein UL84	1	0.9903	E02	ON868366	KC462164	involved in gene regulation; involved in DNA replication; DURP family;
82	U56			C2		113998	114876	879	reverse	Core ORF	TRI2	capsid triplex subunit 2	1	0.9841	IP164	MN366293	KC462164	complexed 2:1 with capsid triplex subunit 1 to connect capsid hexons and pentons; involved in capsid morphogenesis;
83	U57			C2		114916	118965	4050	reverse	Core ORF	MCP	major capsid protein	0.9983	0.9728	NAP18	HM568525	KC462164	6 copies form hexons, 5 copies form pentons; involved in capsid morphogenesis;
84	U58			C2		119121	121511	2391	forward	Betagamma ORF		protein UL87	0.9992	0.9925	NAP23	KC618527	KC462164	promotes accumulation of late transcripts;
85	U59			C2		121486	122526	1041	forward	Betagamma ORF	Tegument	tegument protein UL88	0.999	0.9942	IP91	MN366290	KC462164
86	U60			C2		122561	127784	1983	reverse	Core ORF	TER	DNA packaging terminase subunit 1	0.9965	0.9867	EP22	KC462165	KC462164	contains ATPase domain; involved in DNA encapsidation;
87	U62			C2		123715	123981	267	forward	Betagamma ORF		protein UL91	1	0.9963	IP164	MN366293	KC462164
88	U63			C2		123929	124522	594	forward	Betagamma ORF		protein UL92	1	0.9983	NAP20	KT705245	KC462164
89	U64			C2		124503	125885	1383	forward	Core ORF	PAC1	DNA packaging tegument protein UL17	0.9986	0.9913	NAP11	HM568515	KC462164	capsid-associated; involved in DNA encapsidation; involved in capsid transport;
90	U65			C2		125833	126843	1011	forward	Core ORF	Tegument	tegument protein UL16	0.996	0.9387	E02	ON868366	KC462164	possibly involved in virion morphogenesis;
91	U67			C2		127889	128992	1104	forward	Betagamma ORF		protein UL95	0.9683	0.9692	EP22	KC462165	KC462164	promotes accumulation of late transcripts;
92	U68			C2		128989	129357	369	forward	Core ORF	Tegument	tegument protein UL14	0.9756	0.9837	IP91	MN366290	KC462164	involved in virion morphogenesis;
93	U69			C2		129464	131002	1539	forward	Core ORF	CPK	tegument serine/threonine protein kinase	0.9922	0.9968	NAP11	HM568515	KC462164	involved in protein phosphorylation;
94	U70			C2		131061	132515	1455	forward	Core ORF	EXO	deoxyribonuclease	0.9993	0.9746	IP91	MN366290	KC462164	involved in DNA processing;
95	U71			C2		132452	132739	288	forward	Core ORF	MyrTeg	myristylated tegument protein	1	0.9477	E02	ON868366	KC462164	envelope-associated; involved in virion morphogenesis;
96	U72			C2		132811	133896	1086	reverse	Core ORF	gM	envelope glycoprotein M	0.9972	0.9605	IP91	MN366290	KC462164	type 3 membrane protein; 8 transmembrane domains; complexed with envelope glycoprotein N; involved in virion morphogenesis; involved in membrane fusion;
97	U73		ORF-G	C2		133928	136378	2451	forward	Core ORF	OBP	DNA replication origin-binding helicase	0.9947	0.9751	E08	ON868367	KC462164	involved in DNA replication;
98	U74			C2		136359	138398	2040	forward	Core ORF	PAF	helicase-primase subunit	0.9912	0.9765	IP165	MN366292	KC462164	involved in DNA replication;
99	U75			C2		138381	139073	693	reverse	Core ORF	Tegument	tegument protein UL7	0.9942	0.9711	IP164	MN366293	KC462164	involved in virion morphogenesis;
100	U76			C2		138982	140784	1803	reverse	Core ORF	POR	capsid portal protein	0.9978	0.9845	E02	ON868366	KC462164	dodecamer located at one capsid vertex in place of penton; involved in DNA encapsidation;
101	U77			C2	CD-III	140735	143155	2421	forward	Core ORF	HEL	helicase-primase helicase subunit	0.9996	0.9864	E02	ON868366	KC462164	involved in DNA replication;
102	E36	U79	ORF-M	R1	CD-III	143477	144949	1473	forward	Beta ORF	Nuclear	protein UL112	0.998	0.857	IP165	MN366292	KC462164	involved in gene regulation; involved in DNA replication;
103	U81			R1	CD-III	145277	146224	948	reverse	Core ORF	UDG	uracil-DNA glycosylase	0.9958	0.682	IP91	MN366290	KC462164	involved in DNA repair;
104	U82			R1	CD-III	146190	146984	795	reverse	Core ORF	gL	envelope glycoprotein L	1	0.713	EP22	KC462165	KC462164	contains signal peptide; complexed with envelope glycoprotein H; involved in cell entry; involved in cell-to-cell spread;
105	E37	EE5	ORF-O, U82.5	R1	CD-III	146941	148220	1110	reverse	Other	Signalling peptide	protein EE5	0.9937	0.552	EP22	KC462165	KC462164	contains signal peptide;
106	E38	EE4	ORF-P, U83.5	R1	CD-III	148305	149846	1470	reverse	EE3 Family	Signalling peptide	protein EE4	0.9905	0.46	EP22	KC462165	KC462164	contains signal peptide; EE3 family;
107	E39	EE3	ORF-Q, U84.5	R1	CD-III	149948	150902	879	reverse	EE3 Family	Signalling peptide	protein EE3	0.9774	0.379	EP22	KC462165	KC462164	contains signal peptide; EE3 family;
108	E40	EE2	ORF-K	R1		151026	153266	2241	reverse	Other ORF		protein EE2	0.9795	0.964	IP91	MN366290	KC462164
109	E44	EE1	ORF-L	R1		154124	157843	3720	reverse			protein EE1	0.9925	0.9946	NAP18	JX011080	KC462164
110	E44A	EE1A	ORF-S	R1		156835	157698	864	reverse	Other ORF		protein E44A	0.9988	0.9988	IP06	MW015025	KC462164
111	E47	EE63		R2		168066	169241	1176	forward	Other ORF		alpha-(1,3)fucosyltransferase	0.96	0.9838	NAP26	MH287521	MH287519	vFUT9; novel herpesvirus protein; contains near N-terminal in-frame G10 motif at position 514-523; alternative double ATG initiator at position 509 in minority G9 version
112	E50.5			R2		169388	170227	840	forward	vGPCR	vGPCR8	Viral G-protein coupled receptor 8B	0.797	0.9976	NAP20	MH287527	Manual	type 3 membrane protein with 7xTM domains; related to orphan chemokine receptor RAIP3; contains near C-terminal C12 motif at position 2597-2608
113	E51			R2		170398	170892	495	reverse		Membrane protein	membrane glycoprotein E51	0.727	1	NAP20	MH287527	MH287519	E51; novel herpesvirus protein; type 2 membrane protein; E49 family; contains in-frame double ATG G10 initiator motif at position 3259-3268
114	E66			R2		171852	172343	492	reverse	vIG	vIG	glycoprotein vIgFam10	0.33	1	NAP20	MH287527	MH287519	vIgFam10; novel herpesvirus protein; type 2 membrane protein; contains immunoglobulin domain; E50 family; contains near N-terminal minority in-frame G10 motif at position 4709-4718
115	E67			R2		172498	172984	487	reverse	vIG	vIG	glycoprotein vIgFam11	0.337	0.9959	NAP20	MH287527	MH287519	vIgFam11; novel herpesvirus protein; type 2 membrane protein; contains immunoglobulin domain; E50 family; related to host CD48; contains near N-terminal minority in-frame G12 motif at positiion 5350-5362
116	E52.5	EE53		R2		173588	174064	477	reverse	vIG	vIG	glycoprotein vIgFam2.3	0.9866	1	NAP20	MH287527	KC462164	type 1 membrane protein; contains immunoglobulin domain; EE50 family; contains G:C tract;
117	E53	EE52		R2		174540	175001	462	reverse	vIG	vIG	glycoprotein vIgFam2.5	0.931	0.9589	NAP73	KX759156	MH287533	vIgFam2.5; novel herpesvirus protein; type 2 membrane protein; contains immunoglobulin domain; E50 family;
118	E54	EE51		R2		175573	176460	888	forward	vOx-2	vOx2	VOX2-1	0.9024	0.9786	NAP32	MH287532	KC462164	vOX2-1; type 2 membrane glycoprotein; 7x NXS/T; immunoglobulin family; 2x immunoglobulin domains; remarkably high 98% protein identity to exon3/exon4 of vOX2 (CD200) from Loxodonta, Elephas and Mammuthus but haslost exon 3/exon 4 intron; related to vOX2-2 (E25) and vOX2-3 (E24); moderate variability across all 36 EEHV1 strains evaluated; no obvious EEHV1A versus EEHV1B chimeric domain subtype clu…
119	E55	EE50		R2		176921	177304	384	reverse	vIG	vIG	glycoprotein vIgFam3	0.69	1	NAP31	MH287533	MH287533	vIgFam3; novel herpesvirus protein; contains immunoglobulin domain; E50 family; possible soluble secreted form contains signal peptide but no anchor domain;
