# Supplementary material for: Virological investigation and comparative genomic analysis of elephant endotheliotropic herpesvirus 1B infection in an Australian captive herd of Asian elephants (Elephas maximus)
Source: PLoS One. 2026 May 29;21(5):e0345964. doi: 10.1371/journal.pone.0345964 (PMC13221008; doi:10.1371/journal.pone.0345964)
Supplement: S3 Table — Information is provided regarding the geographical location and year of sample collection, the sample ID and GenBank accession data, the total genome length and the reference described where available. (XLSX) [file pone.0345964.s003.xlsx]

## Sheet: Table 3-EEHV Reference Genomes
EEHV Reference Genomes
	ID	Name	Sex	Age	Year	Location	Outcome	Sample	Total length (bp)	Genbank accession(s)	Reference
EEHV1A Whole genome sequences	EP22	Raman	M	2Y	2009	Chester, UK	Fatal	Necropsy tissue	180421	KC462165	Wilkie et al, 2013
	IP006/IP007	Nirangen/Aswathi	F	2Y	2008	South India	Fatal	Necropsy tissue	177098	MW015025	Zachariah et al., 2013
	IP043	Chellama Vandular	F	8Y	2009	South India	Fatal	Necropsy tissue	175763	MN366291	Zachariah et al., 2013
	IP091	Thirunelli1	M	1.5Y	2011	South India	Fatal	Necropsy tissue	177163	MN366290	Zachariah et al., 2013
	IP143	Kozhikode1	M	8Y	2013	South India	Fatal	Necropsy tissue	175152	MN366294	Zachariah et al., 2018
	IP164	Muthanga2	NA	1.5Y	2014	South India	Fatal	Necropsy tissue	176517	MN366293	Zachariah et al., 2018
	MN067515	Kanja	M	2Y	2018	Berlin, Germany	Fatal	Necropsy tissue	180305	MN067515	Pavulraj et al., 2019
	NAP23	Kimba	F	13Y	2004	USA	Fatal	Necropsy tissue	177136	KC618527	Ling et al, 2013
EEHV1A partial genome sequences	BP01	Jimbo	M	2Y	2016	Sabah, Malaysia	Fatal	Necropsy tissue	177136	OR529419	Lee et al, 2021
	EP07	Xian	M	2.5Y	1997	Switzerland	Fatal	Necropsy tissue	11433	MH287538	Richman et al, 2014
	EP14	Kiri	F	0.7Y	2000	Germany	Fatal	Necropsy tissue	3309	MG958684	Richman et al, 2014
	EP55	Umesh	M	2.3Y	2022	Zurich, Switzerland	Fatal	Necropsy tissue	179847	OR543011	Ackermann et al, 2025
	IP11	Pathiri	F	6Y	2008	South India	Fatal	Necropsy tissue	11071	MG893023, MH286516	Zachariah et al, 2018
	IP165	Thirunelli2	F	2Y	2014	South India	Fatal	Necropsy tissue	167744	MN366292	Zachariah et al, 2018
	MG893042	Malti	F	1.2Y	2008	Canada	Fatal	Necropsy tissue	1284	MH287533, MG893042	Ling et al, 2013
	MG893046	Preya	F	3Y	2003	New York, USA	Fatal	Necropsy tissue	1284	MG893046	Ling et al, 2013
	MH287530	LeeLee	F	2Y	2009	UK	Fatal	Necropsy tissue	11047	MH287530
	NAP11	Kumari	F	1.3Y	1995	Columbia, USA	Fatal	Necropsy tissue	27409	MF579013, MH287529, HM568513
	NAP16	Belle	F	0.7Y	1999	California, USA	Fatal	Necropsy tissue	10156	MH287519	Richman et al, 2014
	NAP18	Kala	F	2.5Y	2000	USA	Fatal	Necropsy tissue	44278	MG958682, HM568525, JX011080
	NAP20	Kathy ShBoom	F	40Y	2002	Illinois, USA	Fatal	Necropsy tissue	17716	JF692751, KT705245, MH287527	Richman et al, 2014
	NAP26	Ganesh	M	7Y	2005	Ohio, USA	Fatal	Necropsy tissue	11171	MH287521	Richman et al, 2014
	NAP29	Nisha	F	1.4Y	2007	Missouri, USA	Fatal	Necropsy tissue	11403	MH287534	Richman et al, 2014
	NAP30	Logan	M	2Y	2008	Canada	Fatal	Necropsy tissue	10952	MH287531	Richman et al, 2014
	NAP32	Mac	M	2y	2008	Texas, USA	Fatal	Necropsy tissue	10758	MH287532	Richman et al, 2014
	NAP39	?	F	3Y	2009	USA	Survived symptomatic	Blood sample	9863	JF692764, KM458128
	NAP41	Barack1	M	1Y	2010	USA	Survived symptomatic	Blood sample	1117	MG893024	Ling et al, 2013
	NAP43	JP	M	4Y	2010	California, USA	Fatal	Necropsy tissue	10651	MH287525	Richman et al, 2014
	NAP47	Asha	F	4Y	2010	Florida, USA	Asymptomatic	Trunk wash	1119	MG893052, MH287517	Ling et al, 2013
	NAP72	Daizy	F	5Y	2015	New Mexico, USA	Fatal	Necropsy tissue	11222	KX759153	Richman et al, 2014
	NAP73	Malee	F	4.5Y	2015	Oklahoma, USA	Fatal	Necropsy tissue	10237	KX759156	Richman et al, 2014
	NAP75	Mike	M	2Y	2016	Florida, USA	Fatal	Necropsy tissue	11176	KX759166	Richman et al, 2014
	E02	Ranchi			2019	India			177153	ON868366	Matesh et al 2022
	E08	Chattishgarh			2019	India			177153	ON868367	Matesh et al 2022
EEHV1B Whole genome sequence	EP18	Emelia	F	2Y	2006	Whipsnade, UK	Fatal	Necropsy tissue	180358	KC462164	Wilkie et al, 2013
EEHV1B partial genome sequences	IP93	Thrissur2	M	7Y	2011	Andaman Island, India	Fatal	Necropsy tissue	3684	MF579031, MF464882, JX011055, JX011071, JX011038	Zachariah et al, 2013
	NAP14	Kiba	M	12Y	1998	Berlin, Germany	Fatal	Necropsy tissue	54729	JX011082, MH287528, HM568536, KC854709, MG958671, HM568541, MG893036, HM568533	Richman et al, 2014
	NAP19	Haji	F	2Y	2002	Missouri, USA	Fatal	Necropsy tissue	53752	JX011083, MH287522, MG958668, HM568552, HM568550, HM568556, HM568554, MG893030	Richman et al, 2014
	NAP33	Jade1	F	2Y	2009	Missouri, USA	Survived symptomatic	Blood sample	22865	MH287523, KM087801, JF692761, MG958669, JN633896, KM087798, KT705255, KM087799, KM087796, MG893031, OM108688, MF579009, JN633871,	Richman et al, 2014
	NAP45	Shanti2	F	20Y	2010	Texas, USA	Asymptomatic	Trunk wash fluid	26649	KC854712, MH287536, MG958676, KM087802, KM087806, MF579052, KM087805, KM087803, MG893048, JN633906, MF464930, JN633921, JN633879	Richman et al, 2014
	NAP49	Barack2	M	2Y	2011	Florida, USA	Survived symptomatic	Blood sample	38015	MH287518, KM087809, KY888884, KM458134, KT705262, MG893025, JN633904, MF464932, JN633920, KM087808, KU147220, OM108693, JN633878, JN633890, MG958691, MF579004	Richman et al, 2014
EEHV2	NAP12	Kijana	M	1Y	1996	California, USA	Fatal	Necropsy tissue	179534	MZ822421	Richman et al, 1999
EEHV3A	NAP97	Nyah	F	4Y	2019	Indiana, USA	Fatal	Necropsy tissue	204633	NC_077039	Ling et al, 2016
EEHV4	NAP69	?	M	4Y	2014	USA	Survived symptomatic	Trunk Wash	205896	NC_028379	Ling et al, 2016
EEHV5B	NAP58	Tucker	M	6Y	2011	Texas, USA	Asymptomatic	Trunk Wash	175520	OL982749	Ling et al, Unpublished
EEHV6	NAP35	Miss Bets	F	1.3Y	2009	Arkansas, USA	Survived symptomatic	Blood sample	168439	MZ822422	Latimer et al, 2011
