# Supplementary material for: Virological investigation and comparative genomic analysis of elephant endotheliotropic herpesvirus 1B infection in an Australian captive herd of Asian elephants (Elephas maximus)
Source: PLoS One. 2026 May 29;21(5):e0345964. doi: 10.1371/journal.pone.0345964 (PMC13221008; doi:10.1371/journal.pone.0345964)
Supplement: S4 Table — The total number of reads mapped, average depth of coverage and length of final genome is presented for different assembly methods. (XLSX) [file pone.0345964.s004.xlsx]

## Sheet: Table 4-Comparison of assembly
Comparison of consensus sequence generating methods
Method	Reads mapped	Average depth	Sequence length	GC content	Comments
Reads, contigs scaffold; reads iteratively	3087288	1843	178371	42.1
Reads mapped back to rearranged consensus	3088418	1849	178371	42.1
Short reads iteratively only	2966717	1820	171303	42.5	Mapping gaps to regions divergent from 1B reference sequence
Contigs, reads iteratively (20% divergence)	2983517	1848	172229	42.4
Contigs, reads iteratively (spliced reads)	3052347	1842	176478	42.2	Missing E66, E67 CDS in R2 region
Contigs only	2	1	166522	42.1
Geneious mapper short reads iterative	2937830	1735	174939	42.3	Sharp transition zones with poor coverage, suggestive of stitching error
